# Supplementary material for: Danish Linguistic Validation and Cultural Adaptation of the LIMB-Q Kids
Source: Children (Basel). 2023 Jun 25;10(7):1107. doi: 10.3390/children10071107 (PMC10377942; doi:10.3390/children10071107)
Supplement: Supplementary file 1 [file children-10-01107-s001.zip]

Archive with 1 entries (1 files):
- children-2431697-supplementary.pdf
